# Supplementary material for: Inferring the Degree of Relatedness and Kinship Types Using an All-in-One Marker Set
Source: Genes (Basel). 2025 Apr 15;16(4):455. doi: 10.3390/genes16040455 (PMC12026669; doi:10.3390/genes16040455)
Supplement: Supplementary file 1 [file genes-16-00455-s001.zip]

Archive with 7 entries (7 files):
- genes-3563755-supplementary/Figure S1. pedigrees of studied family.jpg
- genes-3563755-supplementary/Figure S2. simulated pedigrees.jpeg
- genes-3563755-supplementary/Figure S3. pairs of IBS.jpeg
- genes-3563755-supplementary/Figure S4. an example of BN .jpeg
- genes-3563755-supplementary/Figure S5. accuracy  with UN.jpeg
- genes-3563755-supplementary/Figure S6. lr and ibs.jpeg
- genes-3563755-supplementary/Supplementary  Tables.xlsx
