# Supplementary material for: Inferring the Degree of Relatedness and Kinship Types Using an All-in-One Marker Set
Source: Genes (Basel). 2025 Apr 15;16(4):455. doi: 10.3390/genes16040455 (PMC12026669; doi:10.3390/genes16040455)
Supplement: Supplementary file 1 [file genes-16-00455-s001.zip › genes-3563755-supplementary/Supplementary Tables.xlsx]

## Sheet: Supplementary Table 1
Supplementary Table 1. Ninety kinship chains (KCs) and corresponding sex combinations, numbers of miosis, degrees of relatedness, relationship types, and sub-relationship types.
No.	KCs	Sex	Miosis	Degrees	Relationship type	Sub-relationship type
1	F→F	female-female	1	1	parent-offspring	mother-daughter
2	F→M	female-male	1	1	parent-offspring	mother-son
3	M→F	female-male	1	1	parent-offspring	father-daughter
4	M→M	male-male	1	1	parent-offspring	father-son
5	F←FM→F	female-female	2	1	full siblings	full sisters
6	F←FM→M	female-male	2	1	full siblings	brother-sister
7	M←FM→M	male-male	2	1	full siblings	full brothers
8	F→F→F	female-female	2	2	grandparent-grandchild	maternal grandmother-granddaughter
9	F→F→M	female-male	2	2	grandparent-grandchild	maternal grandmother-grandson
10	F→M→F	female-female	2	2	grandparent-grandchild	paternal grandmother-granddaughter
11	F→M→M	female-male	2	2	grandparent-grandchild	paternal grandmother-grandson
12	M→F→F	female-male	2	2	grandparent-grandchild	maternal grandfather-granddaughter
13	M→F→M	male-male	2	2	grandparent-grandchild	maternal grandfather-grandson
14	M→M→F	female-male	2	2	grandparent-grandchild	paternal grandfather-granddaughter
15	M→M→M	male-male	2	2	grandparent-grandchild	paternal grandfather-grandson
16	F←M→F	female-female	2	2	half-siblings	paternal half-sisters
17	F←M→M	female-male	2	2	half-siblings	paternal half-brother-sister
18	M←M→M	male-male	2	2	half-siblings	paternal half-brothers
19	F←F→F	female-female	2	2	half-siblings	maternal half-sisters
20	F←F→M	female-male	2	2	half-siblings	maternal half-brother-sister
21	M←F→M	male-male	2	2	half-siblings	maternal half-brothers
22	F←FM→F→F	female-female	3	2	avuncular	maternal aunt-niece
23	F←FM→F→M	female-male	3	2	avuncular	maternal aunt-nephew
24	F←FM→M→F	female-female	3	2	avuncular	paternal aunt-niece
25	F←FM→M→M	female-male	3	2	avuncular	paternal aunt-nephew
26	M←FM→F→F	female-male	3	2	avuncular	maternal uncle-niece
27	M←FM→F→M	male-male	3	2	avuncular	maternal uncle-nephew
28	M←FM→M→F	female-male	3	2	avuncular	paternal uncle-niece
29	M←FM→M→M	male-male	3	2	avuncular	paternal uncle-nephew
30	F→F→F→F	female-female	3	3	greatgrandparent-greatgrandchild	-
31	F→F→F→M	female-male	3	3	greatgrandparent-greatgrandchild	-
32	F→F→M→F	female-female	3	3	greatgrandparent-greatgrandchild	-
33	F→F→M→M	female-male	3	3	greatgrandparent-greatgrandchild	-
34	F→M→F→F	female-female	3	3	greatgrandparent-greatgrandchild	-
35	F→M→F→M	female-male	3	3	greatgrandparent-greatgrandchild	-
36	F→M→M→F	female-female	3	3	greatgrandparent-greatgrandchild	-
37	F→M→M→M	female-male	3	3	greatgrandparent-greatgrandchild	-
38	M→F→F→F	female-male	3	3	greatgrandparent-greatgrandchild	-
39	M→F→F→M	male-male	3	3	greatgrandparent-greatgrandchild	-
40	M→F→M→F	female-male	3	3	greatgrandparent-greatgrandchild	-
41	M→F→M→M	male-male	3	3	greatgrandparent-greatgrandchild	-
42	M→M→F→F	female-male	3	3	greatgrandparent-greatgrandchild	-
43	M→M→F→M	male-male	3	3	greatgrandparent-greatgrandchild	-
44	M→M→M→F	female-male	3	3	greatgrandparent-greatgrandchild	-
45	M→M→M→M	male-male	3	3	greatgrandparent-greatgrandchild	-
46	F←M→F→F	female-female	3	3	half-avuncular	-
47	F←M→F→M	female-male	3	3	half-avuncular	-
48	F←M→M→F	female-female	3	3	half-avuncular	-
49	F←M→M→M	female-male	3	3	half-avuncular	-
50	M←M→F→F	female-male	3	3	half-avuncular	-
51	M←M→F→M	male-male	3	3	half-avuncular	-
52	M←M→M→F	female-male	3	3	half-avuncular	-
53	M←M→M→M	male-male	3	3	half-avuncular	-
54	F←F→F→F	female-female	3	3	half-avuncular	-
55	F←F→F→M	female-male	3	3	half-avuncular	-
56	F←F→M→F	female-female	3	3	half-avuncular	-
57	F←F→M→M	female-male	3	3	half-avuncular	-
58	M←F→F→F	female-male	3	3	half-avuncular	-
59	M←F→F→M	male-male	3	3	half-avuncular	-
60	M←F→M→F	female-male	3	3	half-avuncular	-
61	M←F→M→M	male-male	3	3	half-avuncular	-
62	F←FM→F→F→F	female-female	4	3	grand-avuncular	-
63	F←FM→F→F→M	female-male	4	3	grand-avuncular	-
64	F←FM→F→M→F	female-female	4	3	grand-avuncular	-
65	F←FM→F→M→M	female-male	4	3	grand-avuncular	-
66	F←FM→M→F→F	female-female	4	3	grand-avuncular	-
67	F←FM→M→F→M	female-male	4	3	grand-avuncular	-
68	F←FM→M→M→F	female-female	4	3	grand-avuncular	-
69	F←FM→M→M→M	female-male	4	3	grand-avuncular	-
70	M←FM→F→F→F	female-male	4	3	grand-avuncular	-
71	M←FM→F→F→M	male-male	4	3	grand-avuncular	-
72	M←FM→F→M→F	female-male	4	3	grand-avuncular	-
73	M←FM→F→M→M	male-male	4	3	grand-avuncular	-
74	M←FM→M→F→F	female-male	4	3	grand-avuncular	-
75	M←FM→M→F→M	male-male	4	3	grand-avuncular	-
76	M←FM→M→M→F	female-male	4	3	grand-avuncular	-
77	M←FM→M→M→M	male-male	4	3	grand-avuncular	-
78	F←F←FM→F→F	female-female	4	3	first cousins	-
79	F←F←FM→F→M	female-male	4	3	first cousins	-
80	F←F←FM→M→F	female-female	4	3	first cousins	-
81	F←F←FM→M→M	female-male	4	3	first cousins	-
82	F←M←FM→F→M	female-male	4	3	first cousins	-
83	F←M←FM→M→F	female-female	4	3	first cousins	-
84	F←M←FM→M→M	female-male	4	3	first cousins	-
85	M←F←FM→F→M	male-male	4	3	first cousins	-
86	M←F←FM→M→M	male-male	4	3	first cousins	-
87	M←M←FM→M→M	male-male	4	3	first cousins	-
88	FF	female-female	-	-	unrelated pairs	unrelated females
89	MM	male-male	-	-	unrelated pairs	unrelated males
90	FM	female-male	-	-	unrelated pairs	unrelated female-male

## Sheet: Supplementary Table 2
Supplementary Table 2. Calculation of ibs and ibs0 for autosomal, X-chromosomal, Y-chromosomal, and mtDNA
Genetic marker	Individual A	Individual B	ibs	ibs0
Autosomal markers and X-chromosomal markers for two females	PP	PP	2	0
	PQ	PQ	2	0
	PP	PQ	1	0
	PQ	QR	1	0
	PP	QQ	0	1
	PP	QR	0	1
	PQ	RS	0	1
X-chromosomal markers for a male-female pair	P	PP	1	0
	P	PQ	1	0
	P	QR	0	1
X-chromosomal markers for two males	P	P	1	0
	P	Q	0	1
Y-chromosomal markers for two males	P	P	1	-
	P	Q	0	-
	PP	PQ	0	-
	PQ	PQ	1	-
mtDNA	Haplotype 1	Haplotype 1	1	-
	Haplotype 1	Haplotype 2	0	-

## Sheet: Supplementary Table 3
Supplementary Table 3. Read counts for STR, SNP, and mtDNA
Types	Markers	Mean	Min	Max
Amel	Amelogenin	6119	2600	14116
A-STR	D1S1656	5663	39	12843
A-STR	D2S1338	6218	2623	12391
A-STR	D2S441	6368	2532	13895
A-STR	TPOX	8966	3666	26766
A-STR	D3S1358	13884	4846	38277
A-STR	FGA	10892	4551	17213
A-STR	CSF1PO	11943	5039	25419
A-STR	D5S818	4785	1663	12155
A-STR	D7S820	4099	1712	8236
A-STR	D8S1179	8529	3379	17956
A-STR	D10S1248	6046	2093	9632
A-STR	TH01	8598	4058	19798
A-STR	D12S391	3185	1387	5756
A-STR	VWA	6220	2858	14103
A-STR	D13S317	4624	1675	10543
A-STR	D16S539	4731	1885	8480
A-STR	D18S51	23010	11616	35321
A-STR	D19S433	4294	1481	11753
A-STR	D21S11	14329	5464	29538
A-STR	D22S1045	6728	3466	11260
A-STR	D1GATA113	6139	2415	11560
A-STR	D1S1627	3481	1257	5532
A-STR	D1S1677	6344	2549	11589
A-STR	D2S1776	22406	10511	36580
A-STR	D3S1744	6455	2141	11722
A-STR	D3S3045	10989	5148	34690
A-STR	D4S2408	1136	299	3195
A-STR	D4S2366	3008	1185	6902
A-STR	D6S1043	10985	5321	21660
A-STR	D6S1017	4090	1915	7209
A-STR	D6S474	12367	6033	20734
A-STR	SE33	3919	115	9694
A-STR	D7S3048	3615	1566	6734
A-STR	D8S1132	6044	2483	9865
A-STR	D9S1122	5513	2240	11990
A-STR	D9S925	2504	870	4965
A-STR	D10S1435	7703	3296	19565
A-STR	D11S2368	4932	2230	8082
A-STR	D11S4463	3587	1482	7707
A-STR	D12ATA63	8239	3564	16239
A-STR	D13S325	2150	950	4054
A-STR	D14S1434	23834	12757	37050
A-STR	D14S608	1012	330	1814
A-STR	PentaE	4981	1263	14542
A-STR	D15S659	6803	2674	12036
A-STR	D17S1301	5690	2607	10226
A-STR	D18S535	5534	2146	11278
A-STR	D18S853	6565	2190	10687
A-STR	D19S253	7261	3613	11396
A-STR	D20S482	3523	1421	9844
A-STR	PentaD	16359	5397	25080
A-STR	D22-GATA198B05	3944	2107	8000
X-STR	DXS10074	8359	1974	16831
X-STR	DXS10103	9746	1950	32339
X-STR	DXS10135	24134	3240	58471
X-STR	DXS7132	5215	1449	13508
X-STR	DXS7423	23604	7290	55637
X-STR	DXS8378	8943	2514	19901
X-STR	HPRTB	3226	946	7447
X-STR	DXS10075	1431	449	3383
X-STR	DXS10079	1227	370	2707
X-STR	DXS101	11142	903	27566
X-STR	DXS10148	3581	165	9450
X-STR	DXS10159	3687	690	7693
X-STR	DXS10162	6111	1667	12751
X-STR	DXS10164	1875	503	4166
X-STR	DXS6789	12905	3209	32728
X-STR	DXS6795	7517	2581	18831
X-STR	DXS6800	4011	1061	12507
X-STR	DXS6807	2117	534	6577
X-STR	DXS6809	10646	2274	26346
X-STR	DXS6810	1911	581	4857
X-STR	DXS7133	3294	820	10043
X-STR	DXS981	5000	1278	10988
X-STR	DXS9902	1907	555	5053
X-STR	DXS9907	9550	2256	27110
X-STR	GATA165B12	18879	4490	44301
X-STR	GATA172D05	2261	489	4891
X-STR	GATA31E08	4382	1185	8822
Y-STR	DYS19	5397	1166	7880
Y-STR	DYS385a/b	7070	269	10896
Y-STR	DYS389I	8010	3061	13478
Y-STR	DYS389II	462	145	815
Y-STR	DYS390	3013	990	6235
Y-STR	DYS391	4399	1503	9324
Y-STR	DYS392	1382	641	2338
Y-STR	DYS393	756	157	2119
Y-STR	DYS437	2269	1051	4476
Y-STR	DYS438	1808	826	4661
Y-STR	DYS439	887	324	1976
Y-STR	DYS448	791	230	1333
Y-STR	DYS481	8911	4007	15444
Y-STR	DYS533	898	436	1385
Y-STR	DYS576	1843	858	3700
Y-STR	DYS635	5261	2172	10091
Y-STR	Y-GATA-H4	5223	2293	10264
Y-STR	DYS456	4787	2145	9608
Y-STR	DYS458	8703	1364	13092
Y-STR	DYF387S1a/b	2639	252	5376
Y-STR	DYS460	2749	1287	7660
Y-STR	DYS549	6347	2782	11533
Y-STR	DYS570	1785	784	2915
Y-STR	DYS643	1592	599	2495
Y-STR	DYS444	4994	2163	9720
Y-STR	DYS447	1820	287	4248
Y-STR	DYS449	1746	19	2940
Y-STR	DYS518	896	10	1643
Y-STR	DYS527a/b	5294	133	12724
Y-STR	DYS557	14334	3522	22355
Y-STR	DYS596	11482	5158	23285
Y-STR	DYS627	2182	22	4535
Y-STR	DYS522	6749	3068	11188
Y-STR	DYF404S1a/b	1034	377	2087
Y-STR	DYS388	1659	746	2771
Y-STR	DYS443	2807	1388	4485
Y-STR	DYS459a/b	4245	1710	8319
Y-STR	DYS510	7472	3368	12058
Y-STR	DYS520	3792	1291	7851
Y-STR	DYS531	2112	965	5970
Y-STR	DYS552	4181	1394	8147
Y-STR	DYS587	2892	1434	4857
Y-STR	DYS593	3275	1311	5678
Y-STR	DYS622	10247	4401	16981
Y-STR	DYS645	8794	3608	33295
Y-STR	Y-GATA-A10	4260	1809	8501
Y-STR	DYS505	967	460	2036
Y-STR	DYS612	10724	4625	16675
iiSNP	rs1005533	7014	3196	17432
iiSNP	rs10092491	5264	1766	15132
iiSNP	rs1015250	2849	1055	8888
iiSNP	rs1024116	6339	2040	17791
iiSNP	rs1028528	1160	418	3595
iiSNP	rs1031825	4284	1433	13207
iiSNP	rs10488710	4562	1585	15783
iiSNP	rs1049500	3353	1501	8529
iiSNP	rs10495407	5294	2227	14028
iiSNP	rs1058083	4343	1606	14805
iiSNP	rs10773760	3330	1220	9160
iiSNP	rs10776839	5871	2185	18675
iiSNP	rs10801520	1586	611	5408
iiSNP	rs1106201	5606	2184	17194
iiSNP	rs1109037	1473	565	4083
iiSNP	rs11123823	1590	626	5030
iiSNP	rs11239930	2032	732	6250
iiSNP	rs11714239	1050	402	4174
iiSNP	rs1294331	1580	971	4026
iiSNP	rs12997453	2557	820	9407
iiSNP	rs13182883	1754	760	4168
iiSNP	rs13218440	1681	789	4522
iiSNP	rs1335873	6049	2352	17160
iiSNP	rs1336071	1231	487	3083
iiSNP	rs1337823	1087	395	3683
iiSNP	rs1343469	7371	2697	21954
iiSNP	rs1355366	3311	1017	14858
iiSNP	rs1355634	2572	982	7129
iiSNP	rs1357617	3058	938	10474
iiSNP	rs1360288	3724	1618	9005
iiSNP	rs1382387	6000	2428	16015
iiSNP	rs1413212	1935	582	5839
iiSNP	rs14134	2792	1208	6761
iiSNP	rs1454361	2936	1189	8324
iiSNP	rs1463729	5170	1928	16456
iiSNP	rs1490413	5975	2528	16731
iiSNP	rs1493232	5611	2441	8479
iiSNP	rs1498553	4230	1745	11096
iiSNP	rs1512612	8003	2758	24783
iiSNP	rs1523537	4006	1263	11941
iiSNP	rs1528460	2061	810	6181
iiSNP	rs159606	4673	1485	13735
iiSNP	rs1657695	6818	2680	18908
iiSNP	rs1657741	15156	5066	49022
iiSNP	rs1698647	1825	817	4245
iiSNP	rs1736442	17313	6495	42887
iiSNP	rs1821380	3152	1030	7353
iiSNP	rs1886510	4631	1732	15053
iiSNP	rs1979255	1230	441	3760
iiSNP	rs1997660	6720	2209	22492
iiSNP	rs2013162	4014	1370	10919
iiSNP	rs2016276	509	6	1857
iiSNP	rs2040411	3327	1243	9136
iiSNP	rs2046361	694	244	2339
iiSNP	rs2056277	3817	1838	9278
iiSNP	rs2076848	3520	751	14412
iiSNP	rs2107612	2091	723	8333
iiSNP	rs2111980	1537	596	4582
iiSNP	rs214955	3166	1002	8291
iiSNP	rs2172651	4635	2199	14575
iiSNP	rs221956	5774	2345	16927
iiSNP	rs2235907	11674	5707	36578
iiSNP	rs2269355	3605	1367	12015
iiSNP	rs2274212	3560	1510	11087
iiSNP	rs2276967	8246	3529	17415
iiSNP	rs228104	2631	738	9008
iiSNP	rs2292564	3472	1245	11603
iiSNP	rs2293195	1558	368	5867
iiSNP	rs2342747	5187	1998	14567
iiSNP	rs2356027	999	374	2820
iiSNP	rs2399332	1465	638	3082
iiSNP	rs251934	4028	1260	14605
iiSNP	rs26821	985	295	5342
iiSNP	rs279844	1368	561	5294
iiSNP	rs2830795	931	314	3132
iiSNP	rs2831700	10801	4372	26385
iiSNP	rs2920816	1649	743	3835
iiSNP	rs3094868	1281	437	5598
iiSNP	rs321198	10235	2910	33619
iiSNP	rs325238	2322	809	7538
iiSNP	rs338882	2196	714	5310
iiSNP	rs354439	3311	1179	8859
iiSNP	rs3756050	6244	2814	15634
iiSNP	rs3780962	1445	519	4354
iiSNP	rs3805392	2142	632	6081
iiSNP	rs3817211	2143	760	8003
iiSNP	rs3829868	1487	399	4913
iiSNP	rs3899750	1295	419	4098
iiSNP	rs4076086	4027	1790	10122
iiSNP	rs430046	7516	3045	23670
iiSNP	rs4364205	1493	526	5909
iiSNP	rs445251	3525	1194	9557
iiSNP	rs4478233	1564	519	5364
iiSNP	rs4530059	1509	469	4425
iiSNP	rs4606077	2550	1000	6205
iiSNP	rs4719491	2338	933	6242
iiSNP	rs472728	2124	769	5352
iiSNP	rs560681	2893	958	6970
iiSNP	rs562381	4214	1637	12745
iiSNP	rs574202	5073	1595	15841
iiSNP	rs5745448	949	311	2794
iiSNP	rs5749426	1182	522	3163
iiSNP	rs576261	6458	3041	15256
iiSNP	rs62431284	2168	205	6862
iiSNP	rs6444724	1777	723	5449
iiSNP	rs6499422	2836	906	8222
iiSNP	rs6811238	1806	705	5267
iiSNP	rs6909306	1599	677	4452
iiSNP	rs6955448	10251	4772	16985
iiSNP	rs7041158	6132	2371	19211
iiSNP	rs717302	3312	1120	7827
iiSNP	rs719366	4495	1717	10734
iiSNP	rs722098	4045	1515	12214
iiSNP	rs722290	3237	921	9026
iiSNP	rs727811	1275	435	3616
iiSNP	rs729172	1143	498	2713
iiSNP	rs733164	2361	891	6700
iiSNP	rs735155	11712	5865	30969
iiSNP	rs737681	2910	1042	9011
iiSNP	rs740598	3713	1402	10805
iiSNP	rs740910	1028	425	3598
iiSNP	rs7429010	4621	1378	13908
iiSNP	rs763869	3935	1335	13568
iiSNP	rs7690296	5445	2325	14540
iiSNP	rs7715674	7922	2621	22395
iiSNP	rs7741536	3530	1159	11302
iiSNP	rs8037429	1323	384	3092
iiSNP	rs8078417	3189	1329	7918
iiSNP	rs8124995	19627	9467	44655
iiSNP	rs826472	1525	447	4923
iiSNP	rs873196	6028	2323	20386
iiSNP	rs876724	4527	1460	14167
iiSNP	rs891700	8936	3360	29970
iiSNP	rs901398	3237	1330	9822
iiSNP	rs907100	2221	734	7783
iiSNP	rs914165	10517	4315	29034
iiSNP	rs917118	3229	1219	8765
iiSNP	rs929310	1728	585	5838
iiSNP	rs938283	1368	549	3772
iiSNP	rs964681	6135	2565	16811
iiSNP	rs9821880	2149	671	7649
iiSNP	rs987640	3125	1217	7490
iiSNP	rs9905977	6979	2732	19613
iiSNP	rs993934	1654	493	7657
iiSNP	rs9951171	6895	2780	21826
aiSNP	rs10497191	2858	1171	7054
aiSNP	rs1079597	1659	825	4376
aiSNP	rs11652805	8187	2582	27362
aiSNP	rs1229984	3814	1480	13480
aiSNP	rs12439433	2659	805	8361
aiSNP	rs12498138	1006	309	3544
aiSNP	rs1426654	3103	1106	9242
aiSNP	rs1462906	14647	4256	48759
aiSNP	rs1572018	3878	1395	11753
aiSNP	rs174570	5969	1980	19509
aiSNP	rs17642714	2871	1389	8274
aiSNP	rs1800414	3607	1573	9864
aiSNP	rs1834619	3817	1143	11984
aiSNP	rs1871534	2912	1154	10212
aiSNP	rs1876482	2842	1113	7027
aiSNP	rs1919550	3798	1577	9293
aiSNP	rs192655	1554	784	3755
aiSNP	rs200354	6063	2468	17199
aiSNP	rs2024566	3479	1369	8808
aiSNP	rs2042762	1843	658	5228
aiSNP	rs2166624	5561	2035	16338
aiSNP	rs2196051	1273	407	3666
aiSNP	rs2238151	4900	2002	17012
aiSNP	rs2593595	4230	1655	12572
aiSNP	rs260690	3767	1477	11323
aiSNP	rs2814778	12814	4333	46882
aiSNP	rs310644	1895	700	6327
aiSNP	rs3737576	5067	1765	16916
aiSNP	rs3811801	681	272	1901
aiSNP	rs3814134	856	242	2674
aiSNP	rs3823159	1095	351	3482
aiSNP	rs3827760	1654	642	4720
aiSNP	rs3916235	5092	1398	16105
aiSNP	rs4411548	1154	453	3398
aiSNP	rs4471745	8404	4759	14578
aiSNP	rs459920	7944	2979	28221
aiSNP	rs4833103	6548	2303	20065
aiSNP	rs4891825	1690	712	4347
aiSNP	rs4918664	2664	857	6256
aiSNP	rs6754311	2911	1042	10159
aiSNP	rs6990312	2349	1062	4699
aiSNP	rs7226659	2555	773	9263
aiSNP	rs7251928	9014	3953	27828
aiSNP	rs7326934	4174	1223	14026
aiSNP	rs735480	4242	61	16964
aiSNP	rs7554936	11043	6272	18590
aiSNP	rs7657799	2073	963	6067
aiSNP	rs7722456	2324	904	5575
aiSNP	rs798443	1091	459	2834
aiSNP	rs7997709	1235	410	3488
aiSNP	rs870347	4188	1530	12054
aiSNP	rs917115	1496	542	3858
aiSNP	rs9522149	2779	1056	6395
piSNP	N29insA	8877	3603	22673
piSNP	rs12913832	2501	992	6372
piSNP	rs16891982	1326	511	3963
piSNP	rs671	10349	4457	29835
piSNP	rs1042602	3285	1032	10530
piSNP	rs1110400	9693	5197	26182
piSNP	rs11547464	9702	5200	26212
piSNP	rs12203592	1453	549	3441
piSNP	rs12821256	2142	885	8674
piSNP	rs12896399	3917	1707	9769
piSNP	rs1393350	2728	1020	7491
piSNP	rs17822931	5966	2369	18724
piSNP	rs1800407	8768	2833	30078
piSNP	rs1805005	13019	7290	30005
piSNP	rs1805006	13018	7289	30029
piSNP	rs1805007	9697	5198	26192
piSNP	rs1805008	9594	5141	25875
piSNP	rs1805009	11945	5019	35304
piSNP	rs1815739	3147	1520	8513
piSNP	rs182549	1310	489	3785
piSNP	rs2228479	12863	7091	29768
piSNP	rs2378249	1016	347	3123
piSNP	rs2402130	11952	5404	29718
piSNP	rs28777	840	398	2423
piSNP	rs4959270	7328	1277	22818
piSNP	rs4988235	2859	871	9817
piSNP	rs683	684	198	2238
piSNP	rs885479	9447	4999	25556
piSNP	Y152OCH	9698	5198	26193
mtDNA	mtDNA	133573	28077	865902

## Sheet: Supplementary Table 4
Supplementary Table 4. The number of pairs and IBS scores based on the four families studied.
KCs	Degrees	Number of pairs	A-IBS		A-IBS0		X-IBS		X-IBS0		Y-IBS		M-IBS
			mean	sd	mean	sd	mean	sd	mean	sd	mean	sd	mean	sd
F→F	1	15	1.39423	0.0335834	0.000505051	0.00195605	36.4667	1.35576	0	0	-	-	1	0
F→M	1	28	1.38452	0.0310661	0.00164419	0.00516879	26.9643	0.188982	0.0357143	0.188982	-	-	1	0
F←FM→F	1	12	1.46159	0.0479727	0.134955	0.033146	45.3333	4.59908	0	0	-	-	1	0
F←FM→M	1	33	1.46495	0.0610604	0.114696	0.046539	21.3939	4.12265	5.60606	4.12265	-	-	1	0
M→F	1	13	1.37222	0.0259514	0.0124171	0.00918143	27	0	0	0	-	-	0	0
M→M	1	27	1.38631	0.0518079	0.00213675	0.00615878	8.88889	2.17208	18.1111	2.17208	47.7778	0.423659	0	0
M←FM→M	1	17	1.43537	0.0751357	0.13225	0.0586517	19.7059	9.3392	8.76471	4.80273	-	-	1	0
F→F→F	2	1	1.24679	-	0.195221	-	19	-	11	-	-	-	1	-
F→F→M	2	5	1.15321	0.0798574	0.305245	0.0991408	18.2	2.16795	8.8	2.16795	-	-	1	0
F→M→F	2	6	1.1774	0.0420948	0.239608	0.0510556	35.3333	2.80476	0	0	-	-	0	0
F→M→M	2	15	1.21267	0.0487799	0.223388	0.0563836	12.8	1.85934	14.2	1.85934	-	-	0	0
F←F→F	2	0	-	-	-	-	-	-	-	-	-	-	-	-
F←F→M	2	0	-	-	-	-	-	-	-	-	-	-	-	-
F←FM→F→F	2	4	1.26355	0.0530135	0.222319	0.070726	32.5	1.73205	0	0	-	-	1	0
F←FM→F→M	2	11	1.19967	0.0293917	0.250212	0.0485703	25.2727	1.42063	1.72727	1.42063	-	-	1	0
F←FM→M→F	2	22	1.20343	0.0512312	0.250609	0.0582616	31.0909	4.44982	3.22727	2.99097	-	-	0	0
F←FM→M→M	2	41	1.19852	0.0504528	0.262025	0.057853	13.3171	2.33922	13.6829	2.33922	-	-	0	0
F←M→F	2	0	-	-	-	-	-	-	-	-	-	-	-	-
F←M→M	2	0	-	-	-	-	-	-	-	-	-	-	-	-
M→F→F	2	1	1.17133	-	0.322261	-	27	-	0	-	-	-	0	-
M→F→M	2	5	1.21929	0.0518855	0.226107	0.0539587	20.6	3.1305	6.4	3.1305	17.6	5.27257	0	0
M→M→F	2	6	1.19085	0.0770896	0.280497	0.0848111	13.8333	1.94079	13.1667	1.94079	-	-	0	0
M→M→M	2	15	1.1595	0.0551489	0.289355	0.0679676	9.13333	2.26358	17.8667	2.26358	47.6667	0.48795	0	0
M←F→M	2	6	1.22436	0.0311535	0.254953	0.0545309	17.6667	6.77249	9.33333	6.77249	19.6667	7.17403	1	0
M←FM→F→F	2	4	1.22414	0.0282452	0.239802	0.0482112	12.25	1.70783	14.75	1.70783	-	-	1	0
M←FM→F→M	2	14	1.18074	0.0351205	0.266775	0.0662643	12.8571	3.71809	14.1429	3.71809	15.9286	4.64864	1	0
M←FM→M→F	2	18	1.21175	0.0434411	0.235561	0.0479881	20.9444	4.06524	6.05556	4.06524	-	-	0	0
M←FM→M→M	2	39	1.20102	0.0482916	0.251285	0.0658064	7.66667	2.21637	19.3333	2.21637	47.5385	0.5547	0	0
M←M→M	2	0	-	-	-	-	-	-	-	-	-	-	-	-
F→F→F→F	3	0	-	-	-	-	-	-	-	-	-	-	-	-
F→F→F→M	3	0	-	-	-	-	-	-	-	-	-	-	-	-
F→F→M→F	3	0	-	-	-	-	-	-	-	-	-	-	-	-
F→F→M→M	3	0	-	-	-	-	-	-	-	-	-	-	-	-
F→M→F→F	3	0	-	-	-	-	-	-	-	-	-	-	-	-
F→M→F→M	3	0	-	-	-	-	-	-	-	-	-	-	-	-
F→M→M→F	3	0	-	-	-	-	-	-	-	-	-	-	-	-
F→M→M→M	3	2	1.05128	0.0407946	0.46183	0.0894185	11.5	0.707107	15.5	0.707107	-	-	0	0
F←F→F→F	3	0	-	-	-	-	-	-	-	-	-	-	-	-
F←F→F→M	3	0	-	-	-	-	-	-	-	-	-	-	-	-
F←F→M→F	3	0	-	-	-	-	-	-	-	-	-	-	-	-
F←F→M→M	3	0	-	-	-	-	-	-	-	-	-	-	-	-
F←F←FM→F→F	3	0	-	-	-	-	-	-	-	-	-	-	-	-
F←F←FM→F→M	3	1	1.07663	-	0.444056	-	17	-	10	-	-	-	1	-
F←F←FM→M→F	3	3	1.13928	0.0135074	0.296426	0.027161	20	1.73205	10	2	-	-	0	0
F←F←FM→M→M	3	7	1.11805	0.052504	0.372128	0.060171	13.7143	2.05866	13.2857	2.05866	-	-	0	0
F←FM→F→F→F	3	0	-	-	-	-	-	-	-	-	-	-	-	-
F←FM→F→F→M	3	0	-	-	-	-	-	-	-	-	-	-	-	-
F←FM→F→M→F	3	0	-	-	-	-	-	-	-	-	-	-	-	-
F←FM→F→M→M	3	0	-	-	-	-	-	-	-	-	-	-	-	-
F←FM→M→F→F	3	0	-	-	-	-	-	-	-	-	-	-	-	-
F←FM→M→F→M	3	3	1.09858	0.0454829	0.328283	0.0449033	17	1	10	1	-	-	0	0
F←FM→M→M→F	3	2	1.07124	0.080147	0.416084	0.138454	17	2.82843	12	1.41421	-	-	0	0
F←FM→M→M→M	3	11	1.06794	0.0368964	0.398231	0.0563338	10.2727	1.84883	16.7273	1.84883	-	-	0	0
F←M→F→F	3	0	-	-	-	-	-	-	-	-	-	-	-	-
F←M→F→M	3	0	-	-	-	-	-	-	-	-	-	-	-	-
F←M→M→F	3	0	-	-	-	-	-	-	-	-	-	-	-	-
F←M→M→M	3	0	-	-	-	-	-	-	-	-	-	-	-	-
F←M←FM→F→M	3	12	1.09057	0.0381198	0.400253	0.05767	17.1667	3.92737	9.83333	3.92737	-	-	0	0
F←M←FM→M→F	3	5	1.10664	0.0581398	0.36352	0.0698735	29.6	2.07364	3.8	1.09545	-	-	0	0
F←M←FM→M→M	3	23	1.09833	0.0525332	0.3609	0.0906893	13.4348	2.82563	13.5652	2.82563	-	-	0	0
M→F→F→F	3	0	-	-	-	-	-	-	-	-	-	-	-	-
M→F→F→M	3	0	-	-	-	-	-	-	-	-	-	-	-	-
M→F→M→F	3	0	-	-	-	-	-	-	-	-	-	-	-	-
M→F→M→M	3	0	-	-	-	-	-	-	-	-	-	-	-	-
M→M→F→F	3	0	-	-	-	-	-	-	-	-	-	-	-	-
M→M→F→M	3	0	-	-	-	-	-	-	-	-	-	-	-	-
M→M→M→F	3	0	-	-	-	-	-	-	-	-	-	-	-	-
M→M→M→M	3	2	1.09805	0.00968357	0.341492	0.092303	7.5	3.53553	19.5	3.53553	48	0	0	0
M←F→F→F	3	0	-	-	-	-	-	-	-	-	-	-	-	-
M←F→F→M	3	0	-	-	-	-	-	-	-	-	-	-	-	-
M←F→M→F	3	0	-	-	-	-	-	-	-	-	-	-	-	-
M←F→M→M	3	0	-	-	-	-	-	-	-	-	-	-	-	-
M←F←FM→F→M	3	3	1.08149	0.0433751	0.402486	0.0831218	19.6667	6.02771	7.33333	6.02771	14	3.4641	1	0
M←F←FM→M→M	3	17	1.07341	0.0507835	0.418723	0.0820458	9.41176	2.26547	17.5882	2.26547	13.8824	3.27648	0	0
M←FM→F→F→F	3	0	-	-	-	-	-	-	-	-	-	-	-	-
M←FM→F→F→M	3	0	-	-	-	-	-	-	-	-	-	-	-	-
M←FM→F→M→F	3	0	-	-	-	-	-	-	-	-	-	-	-	-
M←FM→F→M→M	3	0	-	-	-	-	-	-	-	-	-	-	-	-
M←FM→M→F→F	3	0	-	-	-	-	-	-	-	-	-	-	-	-
M←FM→M→F→M	3	3	1.06867	0.0572331	0.412587	0.0639673	14.6667	1.52753	12.3333	1.52753	21	3.4641	0	0
M←FM→M→M→F	3	3	1.08498	0.0853532	0.406371	0.120527	10.3333	1.1547	16.6667	1.1547	-	-	0	0
M←FM→M→M→M	3	11	1.08784	0.0485282	0.370947	0.0658737	5.81818	2.18258	21.1818	2.18258	47.6364	0.504525	0	0
M←M→F→F	3	0	-	-	-	-	-	-	-	-	-	-	-	-
M←M→F→M	3	0	-	-	-	-	-	-	-	-	-	-	-	-
M←M→M→F	3	0	-	-	-	-	-	-	-	-	-	-	-	-
M←M→M→M	3	0	-	-	-	-	-	-	-	-	-	-	-	-
M←M←FM→M→M	3	30	1.10059	0.0489786	0.3642	0.0676286	8.23333	2.43088	18.7667	2.43088	47.7	0.466092	0	0
FF	unrelated	480	0.983269	0.0482391	0.52701	0.0672989	22.6958	3.6506	8.725	2.48658	-	-	0	0
FM	unrelated	904	0.988131	0.0475023	0.521308	0.0690978	12.7279	2.461	14.2721	2.461	-	-	0	0
MM	unrelated	309	0.987145	0.0456898	0.527944	0.0676091	8.1068	2.39959	18.8932	2.39959	17.3204	4.37425	0	0
"-" re presents not applicable.

## Sheet: Supplementary Table 5
Supplementary Table 5. Details of the 23 mKCs and their corresponding KCs.
mKCs	KCs
1	F→F
2	F→M
3	M→F
4	M→M
5	F←FM→F
6	F←FM→M
7	M←FM→M
8	F→F→F, F←F→F, F←FM→F→F, F→F→F→F, F←F→F→F, F←FM→F→F→F, F←F←FM→F→F
9	F→F→M, F←F→M, F←FM→F→M, M←FM→F→F, F←FM→F→F→M, F←F←FM→F→M
10	F→M→F, F←M→F, F←FM→M→F, F←FM→F→M→F
11	F→M→M, M→M→F, F←M→M, F←FM→M→M, F→F→M→M, F→M→M→M, M→M→F→F, M→M→M→F, F←M→M→M, M←M→F→F, M←M→M→F, F←F→M→M, F←FM→F→M→M, F←FM→M→M→M, M←FM→M→M→F, F←F←FM→M→M, F←M←FM→M→M
12	M→F→F, M←FM→M→F, F→M→F→M, M→F→M→F, F←M→F→M, M←F→M→F
13	M→F→M
14	M→M→M, M←M→M, M←FM→M→M, M→M→M→M, M←M→M→M, M←FM→M→M→M, M←M←FM→M→M
15	M←F→M, M←FM→F→M, M←F←FM→F→M
16	F→F→F→M, F←F→F→M, M←F→F→F, M←FM→F→F→F
17	F→F→M→F, F→M→F→F, F→M→M→F, F←M→F→F, F←M→M→F, F←F→M→F, F←FM→M→F→F, F←FM→M→M→F, F←F←FM→M→F, F←M←FM→M→F
18	M→F→F→F, F←FM→M→F→M, M←FM→F→M→F, M←FM→M→F→F, F←M←FM→F→M
19	M→F→F→M, M→F→M→M, M→M→F→M, M←M→F→M, M←F→M→M, M←FM→F→M→M, M←FM→M→F→M, M←F←FM→M→M
20	M←F→F→M, M←FM→F→F→M
21	FF
22	MM
23	FM
